# Supplementary material for: Hormonal regulation in adventitious roots and during their emergence under waterlogged conditions in wheat
Source: J Exp Bot. 2018 May 18;69(16):4065–82. doi: 10.1093/jxb/ery190 (PMC6054230; doi:10.1093/jxb/ery190)
Supplement: Supplementary Table S1 [file ery190_suppl_supplementary_table_s1.xlsx]

## Sheet: Table S1
Table S1. Nucleotide and amino acid sequence similarity of genes studied with their orthologues in other species.
Hormone	Gene function	Gene name (full)	Gene name (short)	Gene/UniGene ID (GenBank)	Gene ID (Ensembl)	Orthologues in other species			Similarity (%)
						Gene name	Gene ID (TAIR & GenBank)	Species	Nucleotide	Protein
Ethylene	biosynthesis	1-aminocyclopropane-1-carboxylic acid (ACC) synthase	TaACS2	U42336	TRIAE_CS42_2DL_TGACv1_160354_AA0549710	ACS2	AT1G01480	Arabidopsis thaliana	64	72
						ACS	XM_015778601	Oryza sativa	87	87
						ACS	XM_008670779	Zea mays	86	87
						ACS2	JX046053	Hordeum vulgare	96	96
						ACS	XM_003580322	Brachypodium distachyon	89	92
Ethylene	biosynthesis	ACC synthase	TaACS4	CD492161	TRIAE_CS42_U_TGACv1_641185_AA2087610	ACS4	AT2G22810	Arabidopsis thaliana	66	80
						ACS1	XM_015773759	Oryza sativa	87	89
						ACS65	AY359571	Zea mays	82	82
						ACS1	JX046052	Hordeum vulgare	97	98
						ACS1	XM_003560295	Brachypodium distachyon	88	89
Ethylene	biosynthesis	ACC synthase	TaACS7	BJ318186	TRIAE_CS42_2BL_TGACv1_130047_AA0402320	ACS7	AT4G26200	Arabidopsis thaliana	67	73
						ACS	XM_015778601	Oryza sativa	86	87
						ACS	XM_008670779	Zea mays	86	87
						ACS2	JX046053	Hordeum vulgare	96	96
						ACS	XM_003580322	Brachypodium distachyon	88	91
Ethylene	biosynthesis	ACC oxidase	TaACO2	CK216168	TRIAE_CS42_5BL_TGACv1_405108_AA1320210	ACO2	AT1G62380	Arabidopsis thaliana	67	69
						ACO1	AF049888	Oryza sativa	89	86
						ACO2	XM_008653441	Zea mays	88	85
						ACO3	JX046061	Hordeum vulgare	96	95
						ACO1	XM_003578158	Brachypodium distachyon	91	90
Ethylene	biosynthesis	ACC oxidase	TaACO4	CA640836	TRIAE_CS42_4AL_TGACv1_288420_AA0948400	ACO4	At1g05010	Arabidopsis thaliana	70	72
						ACO	XM_015762524	Oryza sativa	86	90
						ACO	XM_008671564	Zea mays	85	87
						ACO5	JX046063	Hordeum vulgare	74	78
						ACO	XM_014902853	Brachypodium distachyon	89	84
Ethylene	biosynthesis	ACC oxidase	TaACO5	CA698528	TRIAE_CS42_1DS_TGACv1_081885_AA0263200	ACO4	AT1G05010	Arabidopsis thaliana	73	66
						ACO	XM_015785328	Oryza sativa	88	91
						ACO31	NM_001111764	Zea mays	86	89
						ACO5	JX046062	Hordeum vulgare	96	98
						ACO	XM_003568889	Brachypodium distachyon	87	91
Auxin	biosynthesis	tryptophan decarboxylase	TaTDC	BT009247	TRIAE_CS42_2AL_TGACv1_097152_AA0323200	TDC	AT4G28680	Arabidopsis thaliana	50	56
						TDC	XM_015793215	Oryza sativa	81	94
						TDC	XM_008682004	Zea mays	80	90
						TDC	AB162961	Hordeum vulgare	92	97
						TDC	XM_003573318	Brachypodium distachyon	84	96
Auxin	biosynthesis	Tryptophan aminotransferase	TaTAA1	KM078761	TRIAE_CS42_3DS_TGACv1_271476_AA0899760	TAA2	AT4G24670	Arabidopsis thaliana	73	71
						TAA1	XM_015792555	Oryza sativa	80	81
						TAA1	XM_008657447	Zea mays	86	74
						TAA1	XM_004968280	Setaria italica	85	75
						TAA2	XM_002455068	Sorghum bicolor	84	72
Auxin	biosynthesis	Aldehyde oxidase	TaAAO	AJ615666	TRIAE_CS42_7BL_TGACv1_576942_AA1860630	AAO2	AT3G43600	Arabidopsis thaliana	65	69
						AAO	XM_015792256	Oryza sativa	81	89
						AAO	XM_022824654	Setaria italica	80	88
						AAO	XM_021453925	Sorghum bicolor	79	89
						AAO	XM_003561213	Brachypodium distachyon	85	92
Auxin	biosynthesis	Flavin monooxygenases	TaYUC1	CA727187	TRIAE_CS42_4AL_TGACv1_292258_AA0998340	YUC11	AT1G21430	Arabidopsis thaliana	53	61
						YUC	XM_015774210	Oryza sativa	76	75
						YUC	NM_001159466	Zea mays	77	76
						YUC10	XM_002455400	Sorghum bicolor	76	74
						YUC10	XM_004967692	Setaria italica	77	75
Auxin	biosynthesis	Flavin monooxygenases	TaYUC10	KF924400	TRIAE_CS42_5BL_TGACv1_406026_AA1339370	YUC10	AT1G48910	Arabidopsis thaliana	57	70
						YUC10	XM_015760664	Oryza sativa	69	78
						YUC	NM_001158379	Zea mays	66	77
						YUC10	XM_002449354	Sorghum bicolor	67	77
						YUC10	XM_003565341	Brachypodium distachyon	82	87
Auxin	conjugation	Acyl acid amido synthetase Gretchen Hagen 3 protein	TaGH3.1	AK335063	TRIAE_CS42_3B_TGACv1_220737_AA0717670	GH3.6	AT5G54510	Arabidopsis thaliana	66	80
						GH3.1	XM_015787988	Oryza sativa	89	92
						GH3.1	XM_008676729	Zea mays	87	91
						GH3.1	XM_002456413	Sorghum bicolor	87	92
						GH3.1	XM_003564316	Brachypodium distachyon	90	94
Auxin	conjugation	Acyl acid amido synthetase Gretchen Hagen 3 protein	TaGH3.2	BQ161714	TRIAE_CS42_3DL_TGACv1_253414_AA0894480	GH3.2	AT4G37390	Arabidopsis thaliana	68	83
						GH3.2	XM_015762657	Oryza sativa	89	92
						GH3.1	NM_001175792	Zea mays	87	92
						GH3.2	XM_002456352	Sorghum bicolor	87	91
						GH3.2	XM_003569840	Brachypodium distachyon	91	89
Auxin	transporter	PIN-FORMED protein	TaPIN5	CA722918	TRIAE_CS42_7BS_TGACv1_593356_AA1950800	PIN5	AT5G16530	Arabidopsis thaliana	55	58
						PIN4	XM_015793616	Oryza sativa	79	81
						PIN5	XM_023301403	Zea mays	83	74
						PIN5	XM_021464410	Sorghum bicolor	79	79
						PIN4	XM_003574765	Brachypodium distachyon	75	76
Auxin	transporter	PIN-FORMED protein	TaPIN9	CA653575	TRIAE_CS42_3AL_TGACv1_196377_AA0659880	PIN8	AT5G15100	Arabidopsis thaliana	50	54
						PIN5	XM_015778733	Oryza sativa	78	80
						PIN9	NM_001137212	Zea mays	77	77
						PIN9	XM_002458601	Sorghum bicolor	76	75
						PIN5	XM_003564369	Brachypodium distachyon	83	86
Cytokinin	biosynthesis	Adenosine phosphate-isopentenyltransferase	TaIPT2-2	GQ202267	TRIAE_CS42_2BL_TGACv1_129566_AA0388840	IPT2	At2g27760	Arabidopsis thaliana	61	63
						IPT2	KT070716	Oryza sativa	81	85
						IPT1	NM_001127724	Zea mays	77	86
						IPT2	XM_002456970	Sorghum bicolor	80	87
						IPT2	XM_010230679	Brachypodium distachyon	84	90
Cytokinin	biosynthesis	Adenosine phosphate-isopentenyltransferase	TaIPT5-2	BT009376	TRIAE_CS42_5AL_TGACv1_374840_AA1209960	IPT5	At5g19040	Arabidopsis thaliana	63	67
						IPT4	AB239800	Oryza sativa	79	86
						IPT5	XM_008667433	Zea mays	83	88
						IPT5	XM_002466185	Sorghum bicolor	82	90
						IPT5	XM_003559221	Brachypodium distachyon	75	84
Cytokinin	biosynthesis	Cytokinin riboside 59-monophosphate phosphoribohydrolase	TaLOG1	BJ231974	TRIAE_CS42_3B_TGACv1_221227_AA0734400	LOG1	AT2G28305	Arabidopsis thaliana	72	88
						LOG	XM_015765905	Oryza sativa	80	94
						LOG	NM_001156150	Zea mays	86	91
						LOG	XM_002458025	Sorghum bicolor	84	92
						LOG	XM_003569234	Brachypodium distachyon	88	89
Cytokinin	biosynthesis	Cytokinin riboside 59-monophosphate phosphoribohydrolase	TaLOG3	BQ904276	TRIAE_CS42_4DL_TGACv1_343940_AA1141770	LOG1	AT2G28305	Arabidopsis thaliana	69	79
						LOG3	XM_015772942	Oryza sativa	82	92
						LOG3	NM_001175836	Zea mays	86	89
						LOG10	XM_002467027	Sorghum bicolor	85	90
						LOG10	XM_003574019	Brachypodium distachyon	82	90
Cytokinin	biosynthesis	Cytokinin riboside 59-monophosphate phosphoribohydrolase	TaLOG5	BM138657	TRIAE_CS42_5BL_TGACv1_406562_AA1347100	LOG1	AT2G28305	Arabidopsis thaliana	55	61
						LOG5	XM_015772982	Oryza sativa	82	79
						LOG5	XM_004980919	Setaria italica	80	85
						LOG3	NM_001175836	Zea mays	76	80
						LOG7	XM_003559059	Brachypodium distachyon	80	75
Cytokinin	catabolism	Cytokinin oxidase/dehydrogenase	TaCKX4-2	BJ306089	TRIAE_CS42_3B_TGACv1_225183_AA0805930	CKX1	AT2G41510	Arabidopsis thaliana	68	76
						CKX4	XM_015765857	Oryza sativa	84	91
						CKX2	NM_001112056	Zea mays	80	90
						CKX4	XM_002456872	Sorghum bicolor	79	90
						CKX4	XM_003565002	Brachypodium distachyon	86	93
Cytokinin	catabolism	Cytokinin oxidase/dehydrogenase	TaCKX5	BQ161648	TRIAE_CS42_3DL_TGACv1_249970_AA0859480	CKX5	AT1G75450	Arabidopsis thaliana	67	71
						CKX5	XM_015770438	Oryza sativa	88	89
						CKX4	NM_001199031	Zea mays	86	88
						CKX5	XM_002458537	Sorghum bicolor	87	87
						CKX5	XM_003569888	Brachypodium distachyon	88	89
Cytokinin	conjugation	Cytokinin/zeatin O-glucosyltransferases	TaZOG2	JN128597	TRIAE_CS42_2DS_TGACv1_177535_AA0579560	cZOG	AT1G22360	Arabidopsis thaliana	72	63
						cZOG	XM_015768641	Oryza sativa	81	83
						cZOG2	NM_001154619	Zea mays	75	77
						cZOG	XM_002452290	Sorghum bicolor	76	77
						cZOG	XM_003575174	Brachypodium distachyon	80	82
Cytokinin	conjugation	Cytokinin/zeatin O-glucosyltransferases	TacZOG2-3	BE444504	TRIAE_CS42_2BS_TGACv1_146052_AA0454160	cZOG	AT1G22360	Arabidopsis thaliana	66	66
						cZOG	XM_015768641	Oryza sativa	80	78
						cZOG2	NM_001154619	Zea mays	75	76
						cZOG	XM_021458275	Sorghum bicolor	77	76
						cZOG	XM_003575174	Brachypodium distachyon	79	81
Jasmonates	biosynthesis	Lipoxygenase	TaLOX2	CJ714596	TRIAE_CS42_6DS_TGACv1_544650_AA1749070	LOX2	AT3G45140	Arabidopsis thaliana	68	74
						LOX2.3	XM_015771289	Oryza sativa	86	92
						LOX11	NM_001112511	Zea mays	84	88
						LOX2	AJ507213	Hordeum vulgare	96	98
						LOX2.3	XM_003571179	Brachypodium distachyon	89	96
Jasmonates	biosynthesis	Lipoxygenase	TaLOX8	CJ905592	TRIAE_CS42_7BS_TGACv1_592504_AA1939410	LOX2	AT3G45140	Arabidopsis thaliana	66	69
						LOX8	XM_015794964	Oryza sativa	83	86
						LOX8	XM_008665354	Zea mays	81	86
						LOX8	XM_002445858	Sorghum bicolor	82	86
						LOX8	XM_003574701	Brachypodium distachyon	82	89
Jasmonates	biosynthesis	Allene oxide synthase	TaAOS1	AY196004	TRIAE_CS42_4BL_TGACv1_320974_AA1052880	AOS	AT5G42650	Arabidopsis thaliana	66	70
						AOS	AY062258	Oryza sativa	84	87
						AOS2	AY488135	Zea mays	83	90
						AOS2	AJ251304	Hordeum vulgare	86	98
						AOS2	XM_003558398	Brachypodium distachyon	87	90
Jasmonates	biosynthesis	Allene oxide synthase	TaAOS2	BT009396	TRIAE_CS42_4BL_TGACv1_320799_AA1049040	AOS	AT5G42650	Arabidopsis thaliana	65	69
						AOS	AY062258	Oryza sativa	86	89
						AOS2	AY488135	Zea mays	84	89
						AOS	AJ250864	Hordeum vulgare	95	96
						AOS2	XM_003558398	Brachypodium distachyon	89	93
Jasmonates	biosynthesis	Allene oxide cyclase	TaAOC1	KF573524	TRIAE_CS42_6BL_TGACv1_500025_AA1597550	AOC4	AT1G13280	Arabidopsis thaliana	69	76
						AOC4	JX467697	Oryza sativa	92	95
						AOC	EU967124	Zea mays	89	95
						AOC	AJ308488	Hordeum vulgare	96	97
						AOC	XM_002465042	Sorghum bicolor	91	95
Jasmonates	biosynthesis	Allene oxide cyclase	TaAOC2	KF039887	TRIAE_CS42_6AL_TGACv1_473807_AA1533030	AOC4	AT1G13280	Arabidopsis thaliana	70	77
						AOC4	JX467697	Oryza sativa	92	95
						AOC1	NM_001111775	Zea mays	90	96
						AOC	AJ308488	Hordeum vulgare	96	95
						AOC3	XM_003562314	Brachypodium distachyon	89	96
Jasmonates	biosynthesis	Jasmonate resistant	TaJAR1	CK163099	TRIAE_CS42_1BL_TGACv1_030488_AA0092220	JAR1	AT2G46370	Arabidopsis thaliana	65	75
						JAR1	XM_015784229	Oryza sativa	83	94
						JAR1	XM_008656645	Zea mays	82	93
						JAR1	XM_021447525	Sorghum bicolor	81	93
						JAR1	XM_022825152	Setaria italica	81	85
GA	biosynthesis	Kaurene oxidase	TaKO	CA683605	TRIAE_CS42_2BL_TGACv1_130133_AA0404650	KO1	AT5G25900	Arabidopsis thaliana	66	76
						KO3	XM_015787764	Oryza sativa	78	87
						KO	EU966375	Zea mays	75	88
						KO1	AY551434	Hordeum vulgare	85	90
						KO2	XM_003563679	Brachypodium distachyon	83	92
GA	catabolism	GA 2-oxidase	TaGA2ox8	LN828687	TRIAE_CS42_6DL_TGACv1_526414_AA1682800	GA2ox8	AT4G21200	Arabidopsis thaliana	60	62
						GA2ox8	XM_015768690	Oryza sativa	81	80
						GA2ox8	XM_008647736	Zea mays	81	80
						GA2ox8	XM_021458256	Sorghum bicolor	76	74
						GA2ox8	XM_003575365	Brachypodium distachyon	85	84
The gene IDs for the orthologues from Arabidopsis is from The Arabidopsis Information Resource (TAIR) database
The gene IDs for the orthologues from other species is from the National Center for Biotechnology Information (NCBI)-GenBank database
