# Supplementary material for: Hormonal regulation in adventitious roots and during their emergence under waterlogged conditions in wheat
Source: J Exp Bot. 2018 May 18;69(16):4065–82. doi: 10.1093/jxb/ery190 (PMC6054230; doi:10.1093/jxb/ery190)
Supplement: Supplementary Table S2 [file ery190_suppl_supplementary_table_s2.xlsx]

## Sheet: Primer sequences
Table S2. Gene specific primer sequences used for gene expression analysis and their amplification efficiency.
					Primer sequences
Hormone	Gene function	Gene name (full)	Gene name (short)	Gene/UniGene ID (GenBank)	FW (5' to 3')	R (5' to 3')	PCR efficiency (%)	R2
Ethylene	biosynthesis	1-aminocyclopropane-1-carboxylic acid (ACC) synthase	TaACS2	U42336	CCTTTCAAGCCCACGAACCT	TCTCGGGTCTATGAGGGTCA	91.2	0.983
Ethylene	biosynthesis	ACC synthase	TaACS4	CD492161	TGCATCAGGTGGCTCATGTT	GGACAAGGACTTCACTCGCA	109.2	0.979
Ethylene	biosynthesis	ACC synthase	TaACS7	BJ318186	CTCGTGCGGTATGTGGTACA	TTTTACGGAGGTTGCAATGG	103.1	0.998
Ethylene	biosynthesis	ACC oxidase	TaACO2	CK216168	TACAGCTCTCATGCTGGTCG	TTGGTGCCGAATAAACGAGC	107.4	0.997
Ethylene	biosynthesis	ACC oxidase	TaACO4	CA640836	ACAGATGTATCGGTGCCGTTC	AAGCTACAAATCACTCCGGCA	92.8	0.988
Ethylene	biosynthesis	ACC oxidase	TaACO5	CA698528	CCACAAGACTGCACACAACA	AGTTGGAAGAAGCCCCAGTT	98.6	0.997
Auxin	biosynthesis	Tryptophan decarboxylase	TaTDC	BT009247	TGCCTTGATTGCACATGTCT	GGAGCTTTGCGGTACCATAG	106.4	0.981
Auxin	biosynthesis	Tryptophan aminotransferase	TaTAA1	KM078761	GGCTGAGCATCAGTGGTAGTA	CCAACGCTCATAACGGCCA	104.1	0.991
Auxin	biosynthesis	Aldehyde oxidase	TaAAO	AJ615666	GTTTGTTCGTGTTGCGTGGT	ACCTGCCTCCAAGCTCAATC	97.7	0.995
Auxin	biosynthesis	Flavin monooxygenases	TaYUC1	CA727187	CAGTACACGGCGAGGTTCC	GGCGATCTCCATTCCAGAGT	107.4	0.964
Auxin	biosynthesis	Flavin monooxygenases	TaYUC10	KF924400	TTGCAAACACAATGGGCGTC	TGCCCTTAAACTCGGAAATGC	90.4	0.996
Auxin	conjugation	Acyl acid amido synthetase Gretchen Hagen 3 protein	TaGH3.1	AK335063	GTCCCGCTCGTGACCTATG	GAAGTGCCCGAGCTTGTGAG	92.7	0.989
Auxin	conjugation	Acyl acid amido synthetase Gretchen Hagen 3 protein	TaGH3.2	BQ161714	ACTGGGAGCTGATGCTCAAG	AGATGGCGTAGTCCATCACC	90.3	0.962
Auxin	transporter	PIN-FORMED protein	TaPIN5	CA722918	GTTCGATGGTGGCGGTTCTT	GCGATGACGCGGTAATTCAT	102.4	0.999
Auxin	transporter	PIN-FORMED protein	TaPIN9	CA653575	TGTCGATGGTGCTCAAGTTC	TCCCAAGAATTACCCCTGTG	103.1	0.986
Cytokinin	biosynthesis	Adenosine phosphate-isopentenyltransferase	TaIPT2-2	GQ202267	CCGGCTCCAAACTTTATGTCC	CGAGACCGCGGTAGACCT	110.1	0.985
Cytokinin	biosynthesis	Adenosine phosphate-isopentenyltransferase	TaIPT5-2	BT009376	AAGAAACAATCCGCACGAAG	TCGATCGGTCAGCTTGTGTA	99.6	0.999
Cytokinin	biosynthesis	Cytokinin riboside 59-monophosphate phosphoribohydrolase	TaLOG1	BJ231974	CTGTTGGGGAAGTGAGAGCC	GCTCATCCAGAGTCCCATAGC	107.1	0.986
Cytokinin	biosynthesis	Cytokinin riboside 59-monophosphate phosphoribohydrolase	TaLOG3	BQ904276	TCGGGGTCATTCCCAAGACTC	CACCGGGCAGGGCTATGAAG	102.7	0.996
Cytokinin	biosynthesis	Cytokinin riboside 59-monophosphate phosphoribohydrolase	TaLOG5	BM138657	GGAGGTGAAGGCCGTGTC	TCGTAGTACCCCTCCACGTT	109.3	0.989
Cytokinin	catabolism	Cytokinin oxidase/dehydrogenase	TaCKX4-2	BJ306089	GGTACCTCCGTCCCACTACT	CTTGACAAACAGCATCCGCC	108.8	0.979
Cytokinin	catabolism	Cytokinin oxidase/dehydrogenase	TaCKX5	BQ161648	GATAATGCGCGCCACATAC	GCTCCTGTCCGATTTTTGAG	109.5	0.996
Cytokinin	conjugation	Cytokinin/zeatin O-glucosyltransferases	TaZOG2	JN128597	ATGTACTGAAGTGACCGCCA	CAGCTTCCAAAGTTTAGCGGG	105.4	0.991
Cytokinin	conjugation	Cytokinin/zeatin O-glucosyltransferases	TacZOG2-3	BE444504	ATCTAGTGCCCGGGATTGAC	ACGCTGCATGTGTAGTGTCT	107.5	0.984
Jasmonates	biosynthesis	Lipoxygenase	TaLOX2	CJ714596	AGCTGCTCAAGCCGTTCTCA	CCACATTCAGATGGAGATGCTGT	96.3	0.999
Jasmonates	biosynthesis	Lipoxygenase	TaLOX8	CJ905592	GCTCGCCATCAAAGACTACC	CGGGTAGTAGCGGGAAACAT	112.7	0.989
Jasmonates	biosynthesis	Allene oxide synthase	TaAOS1	AY196004	CGGCGACAACGGATTAACGTA	CGCACACACATACACAAGGGC	91.6	0.995
Jasmonates	biosynthesis	Allene oxide synthase	TaAOS2	BT009396	GTGCCCTTGTGTATGTGTGTTTT	GAATCTTATTACAGGAAAGTCCGGC	90.8	0.978
Jasmonates	biosynthesis	Allene oxide cyclase	TaAOC1	KF573524	CACCAACAAGGTGTACAACGGC	TAGATGGCCTCGTAGCGGTC	104.2	0.994
Jasmonates	biosynthesis	Allene oxide cyclase	TaAOC2	KF039887	GAAGCTGACCCCTTCGCG	GTTGAGCTCGTAGACGTGCA	110.2	0.99
Jasmonates	conjugation	Jasmonate resistant	TaJAR1	CK163099	GTCTGAAGGATGGGTTGGCT	CGGTAGAACGGCATACGTCA	109.6	0.995
ABA	biosynthesis	9-cis-epoxycarotenoid dioxygenase	TaNCED1	JQ772528	Izydorczyk et al. (2017)
ABA	biosynthesis	9-cis-epoxycarotenoid dioxygenase	TaNCED2	KX711890-92	Son et al. (2016)
ABA	catabolism	ABA 8′-hydroxylase	TaCYP707A1	AB714577-79	Son et al. (2016)
ABA	catabolism	ABA 8′-hydroxylase	TaCYP707A2	AB849504-06	Izydorczyk et al. (2017)
GA	biosynthesis	Kaurene oxidase	TaKO	CA683605	TACATGTCCGCAGAGTCGAA	CATTCTCCTGTCCCACTGGT	99.3	0.978
GA	biosynthesis	GA 3-oxidase	TaGA3ox2	DQ118250-52	Liu et al. (2013)
GA	biosynthesis	GA 3-oxidase	TaGA3ox3	LN828688-89	Pearce et al. (2015)
GA	catabolism	GA 2-oxidase	TaGA2ox8	LN828687	AAGAGCGTGGAGCACAAAGT	GAAAATTGGGAAGGCCAATC	112.1	0.98
	ROS production	Respiratory burst oxidase homologs	RBOH1	AK334304	Yamauchi et al. (2014)
	ROS production	Respiratory burst oxidase homologs	RBOH2	AK334324	Yamauchi et al. (2014)
	ROS production	Respiratory burst oxidase homologs	RBOH3	AK335454	Yamauchi et al. (2014)
	Reference gene	18S ribosomal RNA	Ta18SrRNA	D86933	GGCTCGAAGACGATCAGATACC	GTTTCAGCCTTGCGACCATACT	96.3	0.999
References
Izydorczyk C, Nguyen T-N, Jo S, Son S, Tuan PA, Ayele BT. 2017. Spatiotemporal modulation of abscisic acid and gibberellin metabolism and signalling mediates the effects of suboptimal and supraoptimal temperatures on seed germination in wheat (Triticum aestivum L.). Plant, Cell and Environment doi: 10.1111/pce.12949.
Liu A, Gao F, Kanno Y, Jordan MC, Kamiya Y, Seo M, Ayele BT. 2013. Regulation of wheat seed dormancy by after-ripening is mediated by specific transcriptional switches that induce changes in seed hormone metabolism and signaling. PLoS ONE 8, e56570.
Pearce S, Huttly AK, Prosser IM, et al. 2015. Heterologous expression and transcript analysis of gibberellin biosynthetic genes of grasses reveals novel functionality in the GA3ox family. BMC Plant Biology 15, 130.
Son S, Chitnis VR, Liu A, Gao F, Nguyen T-N, Ayele BT. 2016. Abscisic acid metabolic genes of wheat (Triticum aestivum L.): identification and insights into their functionality in seed dormancy and dehydration tolerance. Planta 244, 429-447.
Yamauchi T, Watanabe K, Fukazawa A, Mori H, Abe F, Kawaguchi K, Oyanagi A, Nakazono M. 2014. Ethylene and reactive oxygen species are involved in root aerenchyma formation and adaptation of wheat seedlings to oxygen-deficient conditions. Journal of Experimental Botany 65, 261-273.
