# Supplementary material for: Hormonal regulation in adventitious roots and during their emergence under waterlogged conditions in wheat
Source: J Exp Bot. 2018 May 18;69(16):4065–82. doi: 10.1093/jxb/ery190 (PMC6054230; doi:10.1093/jxb/ery190)
Supplement: Supplementary Table S3 [file ery190_suppl_supplementary_table_s3.xlsx]

## Sheet: Ethylene genes
Table S3a. Expression of ethylene biosynthetic genes. Relative transcript levels of the ACS (ACS2, ACS4 and ACS7), and ACO (ACO2, ACO4 and ACO5) in the root tissue waterlogged for 1, 7, 14 and 28 days and stem node tissue waterlogged for 7, 14 and 28 days, and their respective controls. Transcript levels of the ACSs and ACOs in both tissues were determined using Ta18SrRNA as the reference gene an…
TaACS2
	Root	WL duration	Control		WL			Stem node	WL duration	Control		WL
		(days)	Average	SE	Average	SE			(days)	Average	SE	Average	SE
		1	nd	nd	nd	nd			1	−	−	−	−
		7	nd	nd	nd	nd			7	1.11	0.08	1.89*	0.21
		14	nd	nd	20.32*	1.04			14	nd	nd	nd	nd
		28	nd	nd	12.40*	1.85			28	nd	nd	nd	nd
TaACS4
	Root	WL duration	Control		WL				WL duration	Control		WL
		(days)	Average	SE	Average	SE		Stem node	(days)	Average	SE	Average	SE
		1	1	0.15	3.11*	0.17			1	−	−	−	−
		7	7.66	1.6	28.79*	2.11			7	1.4	0.06	1.78*	0.11
		14	nd	nd	56.29*	13.69			14	nd	nd	nd	nd
		28	nd	nd	19.32*	0.88			28	18.5	1.95	nd*	nd
TaACS7
	Root	WL duration	Control		WL			Stem node	WL duration	Control		WL
		(days)	Average	SE	Average	SE			(days)	Average	SE	Average	SE
		1	272.58	13.58	308.23	27.3			1	−	−	−	−
		7	61.93	5.4	106.76*	17.03			7	33.94	1.04	66.68*	3.02
		14	84.07	2.4	764.03*	182.79			14	0.79	0.13	6.15*	1.18
		28	80.39	10.1	1016.52*	223.93			28	nd	nd	nd	nd
TaACO2
	Root	WL duration	Control		WL			Stem node	WL duration	Control		WL
		(days)	Average	SE	Average	SE			(days)	Average	SE	Average
		1	1	0.17	7.25*	0.68			1	−	−	−	−
		7	0.31	0.02	0.39	0.06			7	2.96	0.29	3.3	0.25
		14	0.83	0.04	3.01*	0.18			14	2.02	0.19	3.17*	0.22
		28	3.21	0.56	6.24*	0.2			28	1.59	0.19	3.80*	0.45
TaACO4
	Root	WL duration	Control		WL				WL duration	Control		WL
		(days)	Average	SE	Average	SE		Stem node	(days)	Average	SE	Average
		1	1.19	0.15	2.82*	0.38			1	−	−	−	−
		7	0.24	0.06	0.18	0.04			7	0.02	0	0.07*	0
		14	0.58	0.16	2.03*	0.12			14	nd	nd	nd	nd
		28	nd	nd	0.35*	0.04			28	nd	nd	nd	nd
TaACO5
	Root	WL duration	Control		WL			Stem node	WL duration	Control		WL
		(days)	Average	SE	Average	SE			(days)	Average	SE	Average
		1	0.02	0	0.05	0.01			1	−	−	−	−
		7	0.07	0.03	0.07	0.01			7	0.03	0	0.08*	0.01
		14	0.36	0.17	2.35*	0.16			14	0.06	0	0.04	0.01
		28	nd	nd	1.49*	0.39			28	nd	nd	nd	nd

## Sheet: ROS production genes
Table S3b. Expression of respiratory burst oxidase homolog genes. Relative transcript levels of RBOH (RBOH1, RBOH2 and RBOH3) genes in the root tissue waterlogged for 1, 7, 14 and 28 days and stem node tissue waterlogged for 7, 14 and 28 days, and their respective controls. Transcript levels of the RBOHs in both tissues were determined using Ta18SrRNA as the reference gene and expressed relative …
TaRBOH1
	Root	WL duration	Control		WL			Stem node	WL duration	Control		WL
		(days)	Average	SE	Average	SE			(days)	Average	SE	Average	SE
		1	1	0.06	5.35*	0.62			1	−	−	−	−
		7	1.07	0.13	3.73*	0.7			7	0.12	0	0.59*	0.02
		14	3.31	0.41	24.25*	2.64			14	0.03	0	0.24*	0.05
		28	nd	nd	16.37*	1.74			28	0.4	0.06	1.34*	0.17
TaRBOH2
	Root	WL duration	Control		WL			Stem node	WL duration	Control		WL
		(days)	Average	SE	Average	SE			(days)	Average	SE	Average	SE
		1	5.33	0.54	11.43*	0.37			1	−	−	−	−
		7	2.56	0.02	2.54	0.34			7	4.63	0.13	5.29	0.28
		14	2.01	0.41	5.34*	0.39			14	1.05	0.17	1.73	0.2
		28	nd	nd	2.01*	0.43			28	1.01	0.24	1.37	0.2
TaRBOH3
	Root	WL duration	Control		WL			Stem node	WL duration	Control		WL
		(days)	Average	SE	Average	SE			(days)	Average	SE	Average	SE
		1	0.56	0.04	5.67*	0.89			1	−	−	−	−
		7	1.15	0.17	3.46*	0.27			7	5.64	0.28	13.84*	0.28
		14	10.54	2.61	44.12*	7.49			14	0.66	0.09	4.22*	0.9
		28	nd	nd	23.75*	3.88			28	2.36	0.25	5.99*	1.16

## Sheet: Auxin genes
Table S3c. Expression of auxin metabolic and transport genes. Relative transcript levels of auxin biosynthetic (TDC, TAA1, AAO, YUC1 and YUC10), conjugation (GH3.1 and GH3.2), and transport (PIN5 and PIN9) genes in the root tissue waterlogged for 1, 7, 14 and 28 days and stem node tissue waterlogged for 7, 14 and 28 days, and their respective controls. Transcript levels of the TDC, YUC1, GH3s and…
TaTDC
	Root	WL duration	Control		WL			Stem node	WL duration	Control		WL
		(days)	Average	SE	Average	SE			(days)	Average	SE	Average	SE
		1	1	0.13	1.15	0.13			1	−	−	−	−
		7	1.51	0.3	0.97	0.11			7	1.08	0.07	4.46*	0.22
		14	1.62	0.15	122.00*	19.67			14	nd	nd	11.12*	0.43
		28	nd	nd	117.80*	3.87			28	nd	nd	4.92*	0.9
TaTAA1
	Root	WL duration	Control		WL			Stem node	WL duration	Control		WL
		(days)	Average	SE	Average	SE			(days)	Average	SE	Average	SE
		1	nd	nd	nd	nd			1	−	−	−	−
		7	nd	nd	nd	nd			7	nd	nd	nd	nd
		14	nd	nd	nd	nd			14	nd	nd	nd	nd
		28	nd	nd	nd	nd			28	nd	nd	nd	nd
TaAAO
	Root	WL duration	Control		WL			Stem node	WL duration	Control		WL
		(days)	Average	SE	Average	SE			(days)	Average	SE	Average	SE
		1	nd	nd	nd	nd			1	−	−	−	−
		7	nd	nd	nd	nd			7	nd	nd	nd	nd
		14	nd	nd	nd	nd			14	nd	nd	nd	nd
		28	nd	nd	nd	nd			28	nd	nd	nd	nd
TaYUC1
	Root	WL duration	Control		WL			Stem node	WL duration	Control		WL
		(days)	Average	SE	Average	SE			(days)	Average	SE	Average	SE
		1	1	0.17	3.49*	0.48			1	−	−	−	−
		7	nd	nd	nd	nd			7	0.42	0.04	0.80*	0.09
		14	nd	nd	2.19*	0.55			14	nd	nd	nd	nd
		28	nd	nd	1.20*	0.3			28	nd	nd	nd	nd
TaYUC10
	Root	WL duration	Control		WL			Stem node	WL duration	Control		WL
		(days)	Average	SE	Average	SE			(days)	Average	SE	Average	SE
		1	nd	nd	nd	nd			1	−	−	−	−
		7	nd	nd	nd	nd			7	nd	nd	nd	nd
		14	nd	nd	nd	nd			14	nd	nd	nd	nd
		28	nd	nd	nd	nd			28	nd	nd	nd	nd
TaGH3.1
	Root	WL duration	Control		WL			Stem node	WL duration	Control		WL
		(days)	Average	SE	Average	SE			(days)	Average	SE	Average	SE
		1	1	0.06	1.37	0.33			1	−	−	−	−
		7	nd	nd	nd	nd			7	2.61	0.12	2.88	0.21
		14	nd	nd	3.05*	0.36			14	6.03	0.84	13.96*	0.65
		28	nd	nd	0.60*	0.15			28	nd	nd	nd	nd
TaGH3.2
	Root	WL duration	Control		WL			Stem node	WL duration	Control		WL
		(days)	Average	SE	Average	SE			(days)	Average	SE	Average	SE
		1	1.54	0.19	2.19	0.3			1	−	−	−	−
		7	13.24	2.7	12.56	1.02			7	4.38	0.39	8.54*	0.67
		14	16.7	4.49	9.16	1.51			14	nd	nd	29.98*	4.35
		28	nd	nd	4.34*	0.78			28	nd	nd	nd	nd
TaPIN5
	Root	WL duration	Control		WL			Stem node	WL duration	Control		WL
		(days)	Average	SE	Average	SE			(days)	Average	SE	Average	SE
		1	nd	nd	nd	nd			1	−	−	−	−
		7	nd	nd	nd	nd			7	nd	nd	nd	nd
		14	nd	nd	nd	nd			14	nd	nd	nd	nd
		28	nd	nd	nd	nd			28	nd	nd	nd	nd
TaPIN9
	Root	WL duration	Control		WL			Stem node	WL duration	Control		WL
		(days)	Average	SE	Average	SE			(days)	Average	SE	Average	SE
		1	1	0.12	36.92*	3.6			1	−	−	−	−
		7	6.65	0.85	66.23*	12.95			7	9.71	0.46	79.20*	2.65
		14	8.38	1.29	120.73*	16.04			14	1.41	0.41	12.90*	1.89
		28	15.54	1.86	55.38*	4.33			28	nd	nd	nd	nd

## Sheet: Cytokinin genes
Table S3d. Expression of cytokinin metabolic genes. Relative transcript levels of cytokinin biosynthetic (IPT2-2 and IPT5-2), activation (LOG1, LOG3 and LOG5), and inactivation (CKX4-2, CKX5, ZOG2 and cZOG2-3) genes in the root tissue waterlogged for 1, 7, 14 and 28 days and stem node tissue waterlogged for 7, 14 and 28 days, and their respective controls. Transcript levels of the IPTs, LOGs, CKX…
TaIPT2-2
	Root	WL duration	Control		WL			Stem node	WL duration	Control		WL
		(days)	Average	SE	Average	SE			(days)	Average	SE	Average	SE
		1	1	0.1	1.83	0.33			1	−	−	−	−
		7	nd	nd	8.43*	1.02			7	0.06	0	0.08	0.01
		14	0.05	0.01	5.32*	0.6			14	nd	nd	nd	nd
		28	nd	nd	5.59*	0.9			28	nd	nd	nd	nd
TaIPT5-2
	Root	WL duration	Control		WL			Stem node	WL duration	Control		WL
		(days)	Average	SE	Average	SE			(days)	Average	SE	Average	SE
		1	0.33	0.02	0.85*	0.04			1	−	−	−	−
		7	1.6	0.19	2.07	0.23			7	0.14	0.01	0.19	0.02
		14	0.1	0.04	2.12*	0.16			14	3.56	0.16	1.98	0.42
		28	nd	nd	0.83*	0.04			28	8.02	1.42	nd*	nd
TaLOG1
	Root	WL duration	Control		WL			Stem node	WL duration	Control		WL
		(days)	Average	SE	Average	SE			(days)	Average	SE	Average	SE
		1	1	0.16	2.33*	0.86			1	−	−	−	−
		7	2.21	0.38	3.92	0.59			7	2.09	0.11	1.01*	0.06
		14	nd	nd	131.90*	24.55			14	18.42	1.32	6.39*	0.81
		28	nd	nd	59.06*	6.95			28	22.43	0.63	nd*	nd
TaLOG3
	Root	WL duration	Control		WL			Stem node	WL duration	Control		WL
		(days)	Average	SE	Average	SE			(days)	Average	SE	Average	SE
		1	nd	nd	nd	nd			1	−	−	−	−
		7	nd	nd	nd	nd			7	1.58	0.12	nd*	nd
		14	nd	nd	3.77*	0.85			14	nd	nd	nd	nd
		28	nd	nd	2.18*	0.49			28	nd	nd	nd	nd
TaLOG5
	Root	WL duration	Control		WL			Stem node	WL duration	Control		WL
		(days)	Average	SE	Average	SE			(days)	Average	SE	Average	SE
		1	0.39	0.08	1.99*	0.92			1	−	−	−	−
		7	5.67	0.82	6.4	1.31			7	nd	nd	nd	nd
		14	nd	nd	22.83*	1.93			14	nd	nd	nd	nd
		28	nd	nd	10.67*	1.89			28	nd	nd	nd	nd
TaCKX4-2
	Root	WL duration	Control		WL			Stem node	WL duration	Control		WL
		(days)	Average	SE	Average	SE			(days)	Average	SE	Average	SE
		1	0.04	0	0.20*	0.02			1	−	−	−	−
		7	nd	nd	nd	nd			7	0.23	0.01	0.48*	0.02
		14	nd	nd	1.02*	0.11			14	0.11	0.02	0.15	0.04
		28	nd	nd	1.07*	0.17			28	0.12	0.04	nd*	nd
TaCKX5
	Root	WL duration	Control		WL			Stem node	WL duration	Control		WL
		(days)	Average	SE	Average	SE			(days)	Average	SE	Average	SE
		1	1	0.23	6.75*	1.04			1	−	−	−	−
		7	0.67	0.1	3.01*	0.09			7	0.11	0	0.22*	0.01
		14	2.31	0.27	9.22*	0.47			14	0.02	0	0.06	0.02
		28	2.31	0.44	2.22	0.27			28	0.48	0.1	nd*	nd
TaZOG2
	Root	WL duration	Control		WL			Stem node	WL duration	Control		WL
		(days)	Average	SE	Average	SE			(days)	Average	SE	Average	SE
		1	1	0.13	6.83*	1.47			1	−	−	−	−
		7	2.08	0.53	7.62*	1.39			7	4.1	0.17	13.97*	0.18
		14	1.11	0.53	8.05	1.5			14	nd	nd	nd	nd
		28	nd	nd	18.55*	3.16			28	nd	nd	nd	nd
TacZOG2-3
	Root	WL duration	Control		WL			Stem node	WL duration	Control		WL
		(days)	Average	SE	Average	SE			(days)	Average	SE	Average	SE
		1	10.64	1.63	10.65	1.71			1	−	−	−	−
		7	3.69	0.57	3.31	0.33			7	10.77	0.13	9.05*	0.42
		14	2.24	0.27	11.09	1.82			14	0.76	0.15	0.31*	0.03
		28	nd	nd	4.11*	1.15			28	nd	nd	nd	nd

## Sheet: Jasmonate genes
Table S3e. Expression of jasmonate biosynthetic and conjugating genes. Relative transcript levels of jasmonate biosynthetic (LOX2, LOX8, AOS1, AOS2, AOC1 and AOC2) and conjugation (JAR1) genes in the root tissue waterlogged for 1, 7, 14 and 28 days and stem node tissue waterlogged for 7, 14 and 28 days, and their respective controls. Transcript levels of the LOXs, AOSs, AOCs and JAR1 in both tiss…
TaLOX2
	Root	WL duration	Control		WL			Stem node	WL duration	Control		WL
		(days)	Average	SE	Average	SE			(days)	Average	SE	Average	SE
		1	nd	nd	nd	nd			1	−	−	−	−
		7	nd	nd	nd	nd			7	1.97	0.02	0.98*	0.14
		14	nd	nd	nd	nd			14	1	0.12	1.39	0.1
		28	nd	nd	nd	nd			28	nd	nd	nd	nd
TaLOX8
	Root	WL duration	Control		WL			Stem node	WL duration	Control		WL
		(days)	Average	SE	Average	SE			(days)	Average	SE	Average	SE
		1	1	0.13	1.98	0.34			1	−	−	−	−
		7	nd	nd	nd	nd			7	1.24	0.13	1.4	0.27
		14	nd	nd	38.30*	0.51			14	nd	nd	5.69*	0.29
		28	nd	nd	65.85*	10.35			28	nd	nd	18.92*	2.74
TaAOS1
	Root	WL duration	Control		WL			Stem node	WL duration	Control		WL
		(days)	Average	SE	Average	SE			(days)	Average	SE	Average	SE
		1	1	0.15	0.18*	0.02			1	−	−	−	−
		7	0.45	0.08	nd*	nd			7	1.12	0.08	1.09	0.09
		14	0.26	0.08	47.61*	7.4			14	0.5	0.14	0.7	0.25
		28	nd	nd	49.33*	8.7			28	0.53	0.18	0.53	0.08
TaAOS2
	Root	WL duration	Control		WL			Stem node	WL duration	Control		WL
		(days)	Average	SE	Average	SE			(days)	Average	SE	Average	SE
		1	0.46	0.14	0.47	0.13			1	−	−	−	−
		7	0.25	0.06	5.39*	0.67			7	1.03	0.03	0.66*	0.09
		14	1.06	0.29	3.25*	0.29			14	0.58	0.06	0.80*	0.02
		28	nd	nd	4.52*	1.43			28	1.2	0.3	1.51	0.22
TaAOC1
	Root	WL duration	Control		WL			Stem node	WL duration	Control		WL
		(days)	Average	SE	Average	SE			(days)	Average	SE	Average	SE
		1	1	0.06	0.20*	0.02			1	−	−	−	−
		7	0.18	0.03	0.47	0.12			7	1.22	0.06	0.99	0.15
		14	0.09	0.04	97.26*	15.05			14	14.68	0.47	17.13	1.61
		28	nd	nd	62.83*	12.71			28	14.18	2.45	3.10*	1.11
TaAOC2
	Root	WL duration	Control		WL			Stem node	WL duration	Control		WL
		(days)	Average	SE	Average	SE			(days)	Average	SE	Average	SE
		1	0.27	0.06	0.16	0.01			1	−	−	−	−
		7	3.08	0.59	1.78	0.42			7	0.38	0.05	0.29	0.07
		14	2.2	0.07	37.37*	10.24			14	1.03	0.43	3.39*	0.45
		28	nd	nd	16.56*	3.62			28	3.38	0.13	0.54*	0.03
TaJAR1
	Root	WL duration	Control		WL			Stem node	WL duration	Control		WL
		(days)	Average	SE	Average	SE			(days)	Average	SE	Average	SE
		1	1	0.15	0.98	0.17			1	−	−	−	−
		7	2.51	0.66	4.08	0.1			7	0.97	0.08	1.18	0.15
		14	3.38	0.32	104.87*	18.28			14	7.14	1.95	4.87	0.58
		28	nd	nd	42.78*	6.62			28	3.89	0.97	4.93	1.18

## Sheet: Abscisic acid genes
Table S3f. Expression of abscisic acid metabolic genes. Relative transcript levels of ABA biosynthetic (NCED1 and NCED2), and (CYP707A1 and CYP707A2) in the root tissue waterlogged for 1, 7, 14 and 28 days and stem node tissue waterlogged for 7, 14 and 28 days, and their respective controls. Transcript levels of the NCEDs and CYP707As in both tissues were determined using Ta18SrRNA as the referen…
TaNCED1
	Root	WL duration	Control		WL			Stem node	WL duration	Control		WL
		(days)	Average	SE	Average	SE			(days)	Average	SE	Average	SE
		1	1	0.1	3.66*	0.37			1	−	−	−	−
		7	12.92	0.73	20.90*	2.49			7	0.28	0	0.28	0.02
		14	nd	nd	6.33*	1.4			14	1	0.34	0.58	0.06
		28	nd	nd	2.99*	0.55			28	4.15	0.05	nd*	nd
TaNCED2
	Root	WL duration	Control		WL			Stem node	WL duration	Control		WL
		(days)	Average	SE	Average	SE			(days)	Average	SE	Average	SE
		1	0.39	0.04	0.45	0.08			1	−	−	−	−
		7	23	3.33	32.45	4.78			7	4.17	0.16	1.73*	0.1
		14	1.03	0.17	290.43*	44.01			14	16.84	0.94	9.39*	2.33
		28	nd	nd	92.23*	19.08			28	249.67	39.5	nd*	nd
TaCYP707A1
	Root	WL duration	Control		WL			Stem node	WL duration	Control		WL
		(days)	Average	SE	Average	SE			(days)	Average	SE	Average	SE
		1	1	0.05	3.76*	0.41			1	−	−	−	−
		7	0.89	0.27	4.29*	0.53			7	0.13	0.01	0.12	0.01
		14	0.03	0.01	5.54*	0.73			14	0.24	0.02	0.18	0.03
		28	nd	nd	2.78*	0.5			28	0.84	0.07	nd*	nd
TaCYP707A2
	Root	WL duration	Control		WL			Stem node	WL duration	Control		WL
		(days)	Average	SE	Average	SE			(days)	Average	SE	Average	SE
		1	0.06	0	0.19*	0.02			1	−	−	−	−
		7	0.33	0.01	0.64*	0.05			7	0.2	0	0.09*	0
		14	0.37	0.05	0.75*	0.07			14	0.36	0.09	0.19	0.03
		28	nd	nd	1.91*	0.22			28	2.8	0.5	1.76	0.21

## Sheet: Gbberellin genes
Table S3g. Expression of gibberellin metabolic genes. Relative transcript levels of GA biosynthetic (KO, GA3ox2 and GA3ox3) and GA catabolic (GA2ox8) genes in the root tissue waterlogged for 1, 7, 14 and 28 days and stem node tissue waterlogged for 7, 14 and 28 days, and their respective controls. Transcript levels of the KO, GA3oxs and GA20x8 in both tissues were determined using Ta18SrRNA as th…
TaKO
	Root	WL duration	Control		WL			Stem node	WL duration	Control		WL
		(days)	Average	SE	Average	SE			(days)	Average	SE	Average	SE
		1	1	0.04	1.02	0.11			1	−	−	−	−
		7	2.17	0.12	2.18	0.36			7	4.26	0.09	28.68*	2.23
		14	2.04	0.21	48.94*	4.34			14	0.2	0.03	6.23*	0.59
		28	9.41	0.76	102.32*	13.56			28	0.63	0.19	7.63*	1.9
TaGA3ox2
	Root	WL duration	Control		WL			Stem node	WL duration	Control		WL
		(days)	Average	SE	Average	SE			(days)	Average	SE	Average	SE
		1	1	0.09	1.67*	0.12			1	−	−	−	−
		7	2.44	0.42	3.19	0.51			7	0.5	0.04	0.32*	0.04
		14	nd	nd	0.40*	0.1			14	1.24	0.19	0.67*	0.05
		28	nd	nd	0.13*	0.04			28	0.91	0.18	4.18*	0.67
TaGA3ox3
	Root	WL duration	Control		WL			Stem node	WL duration	Control		WL
		(days)	Average	SE	Average	SE			(days)	Average	SE	Average	SE
		1	nd	nd	nd	nd			1	−	−	−	−
		7	nd	nd	nd	nd			7	nd	nd	nd	nd
		14	nd	nd	nd	nd			14	nd	nd	nd	nd
		28	nd	nd	nd	nd			28	nd	nd	nd	nd
TaGA2ox8
	Root	WL duration	Control		WL			Stem node	WL duration	Control		WL
		(days)	Average	SE	Average	SE			(days)	Average	SE	Average	SE
		1	1	0.03	2.41*	0.47			1	−	−	−	−
		7	1.35	0.12	3.28*	0.5			7	1.39	0.06	1.33	0.05
		14	1.13	0.38	70.15*	3.07			14	1.2	0.08	0.69*	0.12
		28	4.51	0.46	9.58*	0.87			28	4.29	1.11	nd*	nd
