# Supplementary material for: Hormonal regulation in adventitious roots and during their emergence under waterlogged conditions in wheat
Source: J Exp Bot. 2018 May 18;69(16):4065–82. doi: 10.1093/jxb/ery190 (PMC6054230; doi:10.1093/jxb/ery190)
Supplement: Supplementary Table S4 [file ery190_suppl_supplementary_table_s4.xlsx]

## Sheet: Gibberellins genes
Table S4. Expression of gibberellin metabolic genes. Relative transcript levels of GA biosynthetic (KO, GA3ox2 and GA3ox3) and GA catabolic (GA2ox8) genes in the root tissue waterlogged for 1, 7, 14 and 28 days and stem node tissue waterlogged for 7, 14 and 28 days, and their respective controls. Transcript levels of each gene in both tissues were determined using Ta18SrRNA as the reference gene,…
TaKO
	Root	Days	Control		WL			Stem node	Days	Control		WL
			Average	SE	Average	SE				Average	SE	Average	SE
		1d	1	0.0390204	1.02429	0.11412			1d	−	−	−	−
		7d	2.16921	0.124333	2.17764	0.364591			7d	4.25806	0.0933018	28.6763	2.22963
		14d	2.03962	0.214505	48.944	4.34314			14d	0.202956	0.0255041	6.23193	0.585875
		28d	9.4102	0.758618	102.319	13.5617			28d	0.634476	0.191108	7.62571	1.90072
TaGA3ox2
	Root	Days	Control		WL			Stem node	Days	Control		WL
			Average	SE	Average	SE				Average	SE	Average	SE
		1d	0.319799	0.0294991	0.535349	0.0396165			1d	−	−	−	−
		7d	0.7813	0.133649	1.01859	0.161636			7d	0.159122	0.0120922	0.101666	0.0124624
		14d	nd	nd	0.129028	0.031058			14d	0.396056	0.0617506	0.214936	0.0174426
		28d	nd	nd	0.042781	0.0114963			28d	0.289791	0.0560671	1.33685	0.214954
TaGA3ox3
	Root	Days	Control		WL			Stem node	Days	Control		WL
			Average	SE	Average	SE				Average	SE	Average	SE
		1d	nd	nd	nd	nd			1	−	−	−	−
		7d	nd	nd	nd	nd			7	nd	nd	nd	nd
		14d	nd	nd	nd	nd			14	nd	nd	nd	nd
		28d	nd	nd	nd	nd			28	nd	nd	nd	nd
TaGA2ox8
	Root	Days	Control		WL			Stem node	Days	Control		WL
			Average	SE	Average	SE				Average	SE	Average	SE
		1d	1.78326	0.0613958	4.29*	0.840784			1d	−	−	−	−
		7d	2.40781	0.214292	5.84*	0.889421			7d	2.4854	0.113118	2.37102	0.0807925
		14d	2.00655	0.675912	125.09*	5.4808			14d	2.14028	0.146058	1.22985	0.206639
		28d	8.04433	0.815106	17.09*	1.55797			28d	7.6545	1.97564	nd	nd
